# Supplementary material for: Ganoderma Fusions with High Yield of Ergothioneine and Comparative Analysis of Its Genomics
Source: J Fungi (Basel). 2023 Nov 2;9(11):1072. doi: 10.3390/jof9111072 (PMC10672712; doi:10.3390/jof9111072)
Supplement: Supplementary file 1 [file jof-09-01072-s001.zip]

Archive with 1 entries (1 files):
- jof-2534068-supplementary.pdf
